# Supplementary material for: Mitochondrial Phylogenomics of Tenthredinidae (Hymenoptera: Tenthredinoidea) Supports the Monophyly of Eriocampinae stat. nov
Source: Biology (Basel). 2026 Jan 22;15(2):202. doi: 10.3390/biology15020202 (PMC12837920; doi:10.3390/biology15020202)
Supplement: Supplementary file 1 [file biology-15-00202-s001.zip]

Archive with 1 entries (1 files):
- biology-4086407 - Supplementary new.pdf
